# Supplementary material for: The morphology of the preimaginal stages of Rhinusaneta (Germar, 1821) and notes on its biology (Coleoptera, Curculionidae, Mecinini)
Source: Zookeys. 2018 Dec 17;(807):29–46. doi: 10.3897/zookeys.807.28365 (PMC6305354; doi:10.3897/zookeys.807.28365)
Supplement: XML Treatment for Rhinusa neta [file zookeys.807.28365-treatment1.xml]

<!DOCTYPE tp:taxon-treatment
  PUBLIC "-//TaxonX//DTD Taxonomic Treatment Publishing DTD v0 20100105//EN" "tax-treatment-NSO.dtd">
<tp:taxon-treatment xmlns:tp="http://www.plazi.org/taxpub"><tp:treatment-meta><kwd-group><label>Taxon classification</label><kwd><named-content xmlns:xlink="http://www.w3.org/1999/xlink" content-type="kingdom">Animalia</named-content></kwd><kwd><named-content xmlns:xlink="http://www.w3.org/1999/xlink" content-type="order">Coleoptera</named-content></kwd><kwd><named-content xmlns:xlink="http://www.w3.org/1999/xlink" content-type="family">Curculionidae</named-content></kwd></kwd-group><mixed-citation publication-type="journal"><person-group><name><surname>Ścibior</surname><given-names>Radosław</given-names></name><name><surname>Łętowski</surname><given-names>Jacek</given-names></name></person-group><article-title>The morphology of the preimaginal stages of <italic><tp:taxon-name><tp:taxon-name-part taxon-name-part-type="genus" reg="Rhinusa">Rhinusa</tp:taxon-name-part><tp:taxon-name-part taxon-name-part-type="species" reg="neta">neta</tp:taxon-name-part></tp:taxon-name></italic> (Germar, 1821) and notes on its biology (<tp:taxon-name><tp:taxon-name-part taxon-name-part-type="order">Coleoptera</tp:taxon-name-part></tp:taxon-name>, <tp:taxon-name><tp:taxon-name-part taxon-name-part-type="family">Curculionidae</tp:taxon-name-part></tp:taxon-name>, <tp:taxon-name><tp:taxon-name-part taxon-name-part-type="tribe">Mecinini</tp:taxon-name-part></tp:taxon-name>)</article-title><source>Zookeys</source><day>17</day><month>12</month><year>2018</year><volume>2018</volume><issue>807</issue><fpage>29</fpage><lpage>46</lpage><pub-id pub-id-type="doi">10.3897/zookeys.807.28365</pub-id></mixed-citation></tp:treatment-meta><tp:nomenclature><tp:taxon-name>
            <tp:taxon-name-part taxon-name-part-type="genus" reg="Rhinusa">Rhinusa</tp:taxon-name-part>
            <tp:taxon-name-part taxon-name-part-type="species" reg="neta">neta</tp:taxon-name-part>
          </tp:taxon-name><tp:taxon-authority>(Germar, 1821)</tp:taxon-authority></tp:nomenclature><tp:treatment-sec sec-type="description" id="SECID0EIEAE"><title>Description of egg.</title><p><italic>Measurements</italic> (in mm). Egg length 0.47–0.51 (mean 0.49), width 0.25–0.29 (mean 0.27).</p><p><italic>General.</italic> Oval, slightly oblate.</p><p><italic>Colouration.</italic> Light yellow, smooth surface.</p></tp:treatment-sec><tp:treatment-sec sec-type="description" id="SECID0EYEAE"><title>Description of mature larva.</title><p>(Figure <xref ref-type="fig" rid="F1">1</xref>, Table <xref ref-type="table" rid="T1">1</xref>) <italic>Measurements</italic> (in mm). Body length: 4.40–4.50 mm (mean 4.46). The widest part of the body (Ab. I) 1.73–1.8 (mean 1.76). Epicranium: length 0.54–0.59 (mean 0.57), width 0.58–0.63 (mean 0.61).</p><p><italic>General.</italic> Body massive, strongly curved.</p><p><italic>Colouration.</italic> Head yellow-brown, body light yellow, covered with black, numerous setae.</p><fig id="F1" position="float" orientation="portrait"><label>Figure 1.</label><caption><p>Mature larva (L<sub>3</sub>), lateral view.</p></caption><graphic xmlns:xlink="http://www.w3.org/1999/xlink" xlink:href="zookeys-807-029-g001.jpg" position="float" orientation="portrait" xlink:type="simple" id="oo_249966.jpg"/></fig><table-wrap id="T1" position="float" orientation="portrait"><label>Table 1.</label><caption><p>Differences of the mature larva (L<sub>3</sub>) of <italic><tp:taxon-name><tp:taxon-name-part taxon-name-part-type="genus" reg="Rhinusa">Rhinusa</tp:taxon-name-part><tp:taxon-name-part taxon-name-part-type="species" reg="neta">neta</tp:taxon-name-part></tp:taxon-name></italic> and <italic><tp:taxon-name><tp:taxon-name-part taxon-name-part-type="genus" reg="Rhinusa">R.</tp:taxon-name-part><tp:taxon-name-part taxon-name-part-type="species" reg="bipustulata">bipustulata</tp:taxon-name-part></tp:taxon-name></italic> based on the publications of <xref ref-type="bibr" rid="B28">Scherf 1964</xref>, <xref ref-type="bibr" rid="B1">Anderson 1973</xref>, <xref ref-type="bibr" rid="B12">Gosik 2010a</xref>, and on personal research.</p></caption><table id="TID0EIIAC" rules="all"><tbody><tr><th rowspan="1" colspan="1"/><th rowspan="1" colspan="1">
                    <italic><tp:taxon-name>
                        <tp:taxon-name-part taxon-name-part-type="genus" reg="Rhinusa">Rhinusa</tp:taxon-name-part>
                        <tp:taxon-name-part taxon-name-part-type="species" reg="neta">neta</tp:taxon-name-part>
                      </tp:taxon-name></italic>
                  </th><th rowspan="1" colspan="1">
                    <italic><tp:taxon-name>
                        <tp:taxon-name-part taxon-name-part-type="genus" reg="Rhinusa">Rhinusa</tp:taxon-name-part>
                        <tp:taxon-name-part taxon-name-part-type="species" reg="bipustulata">bipustulata</tp:taxon-name-part>
                      </tp:taxon-name></italic>
                  </th></tr><tr><td rowspan="1" colspan="1">Frontal suture of epicranium</td><td rowspan="1" colspan="1">V-shaped</td><td rowspan="1" colspan="1">Y-shaped</td></tr><tr><td rowspan="1" colspan="1">Endocarina</td><td rowspan="1" colspan="1">reaches 4/5 of frons</td><td rowspan="1" colspan="1">reaches 1/2 of frons</td></tr><tr><td rowspan="1" colspan="1">Setae of head</td><td rowspan="1" colspan="1"><italic><abbrev xmlns:xlink="http://www.w3.org/1999/xlink" xlink:title="dorsal epicranial seta" id="ABBRID0EPJAE" xlink:type="simple">des</abbrev></italic> – 5, <italic><abbrev xmlns:xlink="http://www.w3.org/1999/xlink" xlink:title="posterior epicranial seta" id="ABBRID0EUJAE" xlink:type="simple">pes</abbrev></italic> – 4</td><td rowspan="1" colspan="1"><italic><abbrev xmlns:xlink="http://www.w3.org/1999/xlink" xlink:title="dorsal epicranial seta" id="ABBRID0E4JAE" xlink:type="simple">des</abbrev></italic> – 4, <italic><abbrev xmlns:xlink="http://www.w3.org/1999/xlink" xlink:title="posterior epicranial seta" id="ABBRID0ECKAE" xlink:type="simple">pes</abbrev></italic> – 5</td></tr><tr><td rowspan="1" colspan="1">Stammata (ocelli)</td><td rowspan="1" colspan="1">well visible, larger</td><td rowspan="1" colspan="1">poorly visible, smaller</td></tr><tr><td rowspan="1" colspan="1">Antennae</td><td rowspan="1" colspan="1">basal membranous area with 2 sensillae</td><td rowspan="1" colspan="1">basal membranous area with 7 sensillae</td></tr><tr><td rowspan="1" colspan="1">Labrum, clypeus</td><td rowspan="1" colspan="1">clypeus with <italic>2 <abbrev xmlns:xlink="http://www.w3.org/1999/xlink" xlink:title="clypeal seta" id="ABBRID0EELAE" xlink:type="simple">cls</abbrev></italic> and 1 sensilla</td><td rowspan="1" colspan="1">clypeus with 3 <italic><abbrev xmlns:xlink="http://www.w3.org/1999/xlink" xlink:title="clypeal seta" id="ABBRID0ENLAE" xlink:type="simple">cls</abbrev></italic> and no sensilla</td></tr><tr><td rowspan="1" colspan="1">Mandible</td><td rowspan="1" colspan="1"><italic><abbrev xmlns:xlink="http://www.w3.org/1999/xlink" xlink:title="mandibular dorsal seta" id="ABBRID0E1LAE" xlink:type="simple">mds</abbrev></italic> – 3</td><td rowspan="1" colspan="1"><italic><abbrev xmlns:xlink="http://www.w3.org/1999/xlink" xlink:title="mandibular dorsal seta" id="ABBRID0EDMAE" xlink:type="simple">mds</abbrev></italic> – 2</td></tr><tr><td rowspan="1" colspan="1">Maxillae</td><td rowspan="1" colspan="1">basal segment with 1 setae and 2 sensilla, distal segment with group of 10 short cuticular apical processes and 1 sensilla,</td><td rowspan="1" colspan="1">basal segment with 1 seta and 1 sensillum, distal segment with group of 4 long cuticular apical processes and 1 sensilla,</td></tr><tr><td rowspan="1" colspan="1">Labial complex</td><td rowspan="1" colspan="1">prelabium oval, with 2 processes in basal part, <italic>ligs</italic> 2 pair in 2 rows, labial palps one-segmented with 5 conical cuticular apical processes (4 short, 1 long)</td><td rowspan="1" colspan="1">prelabium heart-shaped, with 1 process in basal part, <italic>ligs</italic> 2 pair in 1 row, labial palps one-segmented with 5 conical cuticular apical processes (5 short)</td></tr><tr><td rowspan="1" colspan="1">Thorax (one side)</td><td rowspan="1" colspan="1">prothorax: <italic><abbrev xmlns:xlink="http://www.w3.org/1999/xlink" xlink:title="pronotal seta" id="ABBRID0EKNAE" xlink:type="simple">prns</abbrev></italic> on strongly sclerotised shield</td><td rowspan="1" colspan="1">prothorax: <italic><abbrev xmlns:xlink="http://www.w3.org/1999/xlink" xlink:title="pronotal seta" id="ABBRID0ETNAE" xlink:type="simple">prns</abbrev></italic> not on strongly sclerotised shield</td></tr><tr><td rowspan="1" colspan="1">Abdomen (one side)</td><td rowspan="1" colspan="1">8 unicameral spiracles located in middle of segments I–VIII, segments I–VII with 1 <italic><abbrev xmlns:xlink="http://www.w3.org/1999/xlink" xlink:title="prodorsal seta" id="ABBRID0EAOAE" xlink:type="simple">prs</abbrev></italic>, 3 <italic><abbrev xmlns:xlink="http://www.w3.org/1999/xlink" xlink:title="dorsopleural seta" id="ABBRID0EFOAE" xlink:type="simple">dpls</abbrev></italic>, segment VIII with 1 <italic><abbrev xmlns:xlink="http://www.w3.org/1999/xlink" xlink:title="dorsolateral seta" id="ABBRID0EKOAE" xlink:type="simple">dls</abbrev></italic>, 3 <italic><abbrev xmlns:xlink="http://www.w3.org/1999/xlink" xlink:title="dorsopleural seta" id="ABBRID0EPOAE" xlink:type="simple">dpls</abbrev></italic></td><td rowspan="1" colspan="1">8 unicameral spiracles located at anterior margin of segments I–VIII, segments I–VII with 2 <italic><abbrev xmlns:xlink="http://www.w3.org/1999/xlink" xlink:title="prodorsal seta" id="ABBRID0EXOAE" xlink:type="simple">prs</abbrev></italic>, 1 <italic><abbrev xmlns:xlink="http://www.w3.org/1999/xlink" xlink:title="dorsopleural seta" id="ABBRID0E3OAE" xlink:type="simple">dpls</abbrev></italic>, segment VIII – 1 <italic><abbrev xmlns:xlink="http://www.w3.org/1999/xlink" xlink:title="prodorsal seta" id="ABBRID0EBPAE" xlink:type="simple">prs</abbrev></italic>, 1 <italic><abbrev xmlns:xlink="http://www.w3.org/1999/xlink" xlink:title="dorsopleural seta" id="ABBRID0EGPAE" xlink:type="simple">dpls</abbrev></italic></td></tr></tbody></table></table-wrap><p><italic>Vestiture.</italic> Cuticle with strongly chitinised spots in several places on dorsal side. Asperities of body integument present on the surface of all thoracic segments and first abdominal segment covering area occupied by a group of setae <italic><abbrev xmlns:xlink="http://www.w3.org/1999/xlink" xlink:title="pronotal seta" id="ABBRID0EOPAE" xlink:type="simple">prns</abbrev></italic> and <italic><abbrev xmlns:xlink="http://www.w3.org/1999/xlink" xlink:title="postdorsal seta" id="ABBRID0ETPAE" xlink:type="simple">pds</abbrev>.</italic> Analogous structure presents only on the surface of the first pedal lobe.</p><p><italic>Head capsule</italic> (Figure <xref ref-type="fig" rid="F2">2</xref>): Head slightly oval. Endocarina (<italic><abbrev xmlns:xlink="http://www.w3.org/1999/xlink" xlink:title="endocarina" id="ABBRID0EBQAE" xlink:type="simple">enc</abbrev></italic>) long, nearly 4/5 of frons length. One stemma (<italic><abbrev xmlns:xlink="http://www.w3.org/1999/xlink" xlink:title="stemmata" id="ABBRID0EGQAE" xlink:type="simple">st</abbrev></italic>) located at end of frontal suture at height of <italic>fs5</italic>. Frons with three distinct setae: longest (<italic>fs5</italic>) at base of antennae, <italic>fs1,4</italic> located in the upper and lower part of frons near endocarina, and two small sensillae (unnumbered) close to <italic>fs4</italic>, which may be highly reduced setae <italic>fs2</italic> and <italic>fs3</italic>. Dorsum of epicranium with five setae (<italic>des1–5</italic>); <italic>des3,5</italic> longest and <italic>des1,2,4</italic> of intermediate length. Posterior epicranium with four small setae (<italic>pes1–4</italic>) arranged in arc not far behind <italic>des2</italic>. On anterior epicranium two long setae <italic>les1–2</italic> protrude from sides and visible <italic><abbrev xmlns:xlink="http://www.w3.org/1999/xlink" xlink:title="ventral cranial seta" id="ABBRID0EDRAE" xlink:type="simple">vcs</abbrev>.</italic> Antennae (<italic>at</italic>) with conical sensorium and two very small spinose sensillae.</p><fig id="F2" position="float" orientation="portrait"><label>Figure 2.</label><caption><p>Mature larva (L<sub>3</sub>), epicranium, dorsal view: <italic>at</italic> – antenna, <italic><abbrev xmlns:xlink="http://www.w3.org/1999/xlink" xlink:title="clypeal seta" id="ABBRID0EXRAE" xlink:type="simple">cls</abbrev></italic> – clypeal seta, <italic><abbrev xmlns:xlink="http://www.w3.org/1999/xlink" xlink:title="dorsal epicranial seta" id="ABBRID0E3RAE" xlink:type="simple">des</abbrev></italic> – dorsal epicranial seta, <italic><abbrev xmlns:xlink="http://www.w3.org/1999/xlink" xlink:title="endocarina" id="ABBRID0EBSAE" xlink:type="simple">enc</abbrev></italic> – endocarina, <italic><abbrev xmlns:xlink="http://www.w3.org/1999/xlink" xlink:title="epicranial suture" id="ABBRID0EGSAE" xlink:type="simple">es</abbrev></italic> – epicranial suture, <italic><abbrev xmlns:xlink="http://www.w3.org/1999/xlink" xlink:title="frontal seta" id="ABBRID0ELSAE" xlink:type="simple">fs</abbrev></italic> – frontal seta., <italic><abbrev xmlns:xlink="http://www.w3.org/1999/xlink" xlink:title="lateral epicranial seta" id="ABBRID0EQSAE" xlink:type="simple">les</abbrev></italic> – lateral epicranial seta, <italic><abbrev xmlns:xlink="http://www.w3.org/1999/xlink" xlink:title="labral seta" id="ABBRID0EVSAE" xlink:type="simple">lms</abbrev></italic> – labral seta, <italic><abbrev xmlns:xlink="http://www.w3.org/1999/xlink" xlink:title="stemmata" id="ABBRID0E1SAE" xlink:type="simple">st</abbrev></italic> – stemmata, <italic><abbrev xmlns:xlink="http://www.w3.org/1999/xlink" xlink:title="posterior epicranial seta" id="ABBRID0E6SAE" xlink:type="simple">pes</abbrev></italic> – posterior epicranial seta, <italic><abbrev xmlns:xlink="http://www.w3.org/1999/xlink" xlink:title="ventral cranial seta" id="ABBRID0EETAE" xlink:type="simple">vcs</abbrev></italic> – ventral cranial seta.</p></caption><graphic xmlns:xlink="http://www.w3.org/1999/xlink" xlink:href="zookeys-807-029-g002.jpg" position="float" orientation="portrait" xlink:type="simple" id="oo_249967.jpg"/></fig><p><italic>Clypeus</italic> with two setae of equal length (<italic>cls1, 2</italic>) at base with one sensilla between them.</p><p><italic>Mouthparts</italic> (Figs <xref ref-type="fig" rid="F3">3</xref>–<xref ref-type="fig" rid="F5">5</xref>): Dorsal side of labrum (Figure <xref ref-type="fig" rid="F3">3a</xref>) ca. 0.09 mm wide with three pairs setae (<italic>lms1–3</italic>). Longest <italic>lms1</italic>, setae <italic>lms2, 3</italic> of similar length, only slightly shorter than <italic>lrms1</italic>. Anterior margin of epipharynx arched, with three thick setae laterally (<italic>als1–3</italic>), two setae (<italic>ams1–2</italic>) on anterior margin, and one seta (<italic><abbrev xmlns:xlink="http://www.w3.org/1999/xlink" xlink:title="median epipharyngeal seta" id="ABBRID0EQUAE" xlink:type="simple">mes</abbrev></italic>) medially, between well-formed, arcuate labral rods (<italic><abbrev xmlns:xlink="http://www.w3.org/1999/xlink" xlink:title="labral rod" id="ABBRID0EVUAE" xlink:type="simple">lr</abbrev></italic>) (Figure <xref ref-type="fig" rid="F3">3b</xref>). Mandibles (Figure <xref ref-type="fig" rid="F4">4</xref>) massive, red-brown, with two large teeth and one small tooth on inner side; medially on mandible three short setae (<italic>mds1–3</italic>) in one line. Maxillae (Figure <xref ref-type="fig" rid="F5">5</xref>) yellowish. Palpifer with one long, medially located seta <italic>sts1</italic>, two apically placed setae of equal length <italic>sts3–4</italic> (or <italic>pfs</italic> 1–2) and one small <italic>sts2</italic> (or <italic>mbs</italic>) below molar part. Maxillary palpus with two segments; basal segment with one very short seta (<italic>mxps</italic>) and two sensillae, distal segment cylindrical with accessory process on dorsal side and ten conical papillae. Mala with six setae of unequal length (<italic>dms1–6</italic>), arranged in one line, comb-like, and separate group of three setae (<italic>vms1–3</italic>) situated apically. Labium: postmentum with three setae of unequal length (<italic>pms1–3</italic>) – longest <italic>pms2</italic> and shortest <italic>pms3</italic>. Prementum with two distinct teeth on basal part, three setae (<italic>prms1</italic> and <italic>lgs1–2</italic>) and three sensillae. Seta <italic>prms1</italic> very long, more than three times longer than <italic>lgs2</italic>. One pair <italic>lgs1</italic> on apex and with them slightly larger pair <italic>lgs2</italic> placed closer together. Labial palpus 1-segmented, with four shorter and one longer papilla located apically.</p><fig id="F3" position="float" orientation="portrait"><label>Figure 3.</label><caption><p>Mature larva (L<sub>3</sub>), clypeus and labrum, dorsal view (<bold>a</bold>): <italic><abbrev xmlns:xlink="http://www.w3.org/1999/xlink" xlink:title="clypeal seta" id="ABBRID0EWWAE" xlink:type="simple">cls</abbrev></italic> – clypeal seta, <italic><abbrev xmlns:xlink="http://www.w3.org/1999/xlink" xlink:title="labral seta" id="ABBRID0E2WAE" xlink:type="simple">lms</abbrev></italic> – labral seta; epipharynx, ventral view (<bold>b</bold>): <italic>als</italic> – anterolateral epipharyngeal seta, <italic><abbrev xmlns:xlink="http://www.w3.org/1999/xlink" xlink:title="anteromedian epipharyngeal seta" id="ABBRID0EEXAE" xlink:type="simple">ams</abbrev></italic> – anteromedian epipharyngeal seta, <italic><abbrev xmlns:xlink="http://www.w3.org/1999/xlink" xlink:title="labral rod" id="ABBRID0EJXAE" xlink:type="simple">lr</abbrev></italic> – labral rod, <italic><abbrev xmlns:xlink="http://www.w3.org/1999/xlink" xlink:title="median epipharyngeal seta" id="ABBRID0EOXAE" xlink:type="simple">mes</abbrev></italic> – median epipharyngeal seta.</p></caption><graphic xmlns:xlink="http://www.w3.org/1999/xlink" xlink:href="zookeys-807-029-g003.jpg" position="float" orientation="portrait" xlink:type="simple" id="oo_249968.jpg"/></fig><fig id="F4" position="float" orientation="portrait"><label>Figure 4.</label><caption><p>Mature larva (L<sub>3</sub>), left mandible, dorsal view: <italic><abbrev xmlns:xlink="http://www.w3.org/1999/xlink" xlink:title="mandibular dorsal seta" id="ABBRID0ECYAE" xlink:type="simple">mds</abbrev></italic> – mandibular dorsal seta.</p></caption><graphic xmlns:xlink="http://www.w3.org/1999/xlink" xlink:href="zookeys-807-029-g004.jpg" position="float" orientation="portrait" xlink:type="simple" id="oo_249969.jpg"/></fig><fig id="F5" position="float" orientation="portrait"><label>Figure 5.</label><caption><p>Mature larva (L<sub>3</sub>), maxillae and labium (L<sub>3</sub>): <italic>dms</italic> – dorsal malar seta, <italic><abbrev xmlns:xlink="http://www.w3.org/1999/xlink" xlink:title="ligular seta" id="ABBRID0E1YAE" xlink:type="simple">lgs</abbrev></italic> – ligular seta, <italic><abbrev xmlns:xlink="http://www.w3.org/1999/xlink" xlink:title="stipital seta" id="ABBRID0E6YAE" xlink:type="simple">sts</abbrev></italic> – stipital seta, <italic>pms</italic> – postmental seta, <italic><abbrev xmlns:xlink="http://www.w3.org/1999/xlink" xlink:title="premental seta" id="ABBRID0EGZAE" xlink:type="simple">prms</abbrev></italic> – premental seta, <italic><abbrev xmlns:xlink="http://www.w3.org/1999/xlink" xlink:title="ventral malar seta" id="ABBRID0ELZAE" xlink:type="simple">vms</abbrev></italic> – ventral malar seta.</p></caption><graphic xmlns:xlink="http://www.w3.org/1999/xlink" xlink:href="zookeys-807-029-g005.jpg" position="float" orientation="portrait" xlink:type="simple" id="oo_249970.jpg"/></fig><p><italic>Thorax</italic> (Figure <xref ref-type="fig" rid="F6">6</xref>). Pronotal shields sclerotised, meso- and metanotum each with two folds: pro- and postdorsum. Spiracle unicameral, situated at intersegmental septum near pedal lobe. Prothorax with twelve setae: pronotum with seven (long <italic>prns1–6</italic> and one short <italic><abbrev xmlns:xlink="http://www.w3.org/1999/xlink" xlink:title="prodorsal seta" id="ABBRID0E6ZAE" xlink:type="simple">prs</abbrev></italic>), epipleurum distinct with three setae of similar length (<italic>dpls1–2</italic> and one <italic><abbrev xmlns:xlink="http://www.w3.org/1999/xlink" xlink:title="ventropleural seta" id="ABBRID0EG1AE" xlink:type="simple">vpls</abbrev></italic>). Sternum outside pedal lobe with two setae (one <italic><abbrev xmlns:xlink="http://www.w3.org/1999/xlink" xlink:title="laterosternal seta" id="ABBRID0EL1AE" xlink:type="simple">lsts</abbrev></italic> and one <italic><abbrev xmlns:xlink="http://www.w3.org/1999/xlink" xlink:title="mediosternal seta" id="ABBRID0EQ1AE" xlink:type="simple">msts</abbrev></italic>). Pedal area on prothorax much more sclerotised than other two, with six setae of similar length (<italic>ps1–6</italic>) on all segments of thorax. Chaetotaxy of meso- and metathorax analogous, consisting of eleven setae: mesonotum with five setae (<italic>pds1–3</italic>, one <italic><abbrev xmlns:xlink="http://www.w3.org/1999/xlink" xlink:title="prodorsal seta" id="ABBRID0EZ1AE" xlink:type="simple">prs</abbrev></italic> and one <italic><abbrev xmlns:xlink="http://www.w3.org/1999/xlink" xlink:title="dorsolateral seta" id="ABBRID0E51AE" xlink:type="simple">dls</abbrev></italic>). Epipleurum with four setae (<italic>as1–3</italic> and one <italic><abbrev xmlns:xlink="http://www.w3.org/1999/xlink" xlink:title="ventropleural seta" id="ABBRID0EF2AE" xlink:type="simple">vpls</abbrev></italic>), sternum with two setae (one <italic><abbrev xmlns:xlink="http://www.w3.org/1999/xlink" xlink:title="laterosternal seta" id="ABBRID0EK2AE" xlink:type="simple">lsts</abbrev></italic> and one <italic><abbrev xmlns:xlink="http://www.w3.org/1999/xlink" xlink:title="mediosternal seta" id="ABBRID0EP2AE" xlink:type="simple">msts</abbrev></italic>). Pedal areas of meso- and metathorax unsclerotised.</p><p><italic>Abdomen</italic> (Figure <xref ref-type="fig" rid="F6">6</xref>). Abdominal segments I-VII of similar shape. Tergites I-VII with two folds, prodorsum with one seta on ridge (<italic>prs1</italic>), postdorsum with five setae: four located dorsally (<italic>pds1–3</italic>, <italic>dls1</italic>) and one, longest seta (<italic><abbrev xmlns:xlink="http://www.w3.org/1999/xlink" xlink:title="spiracular seta" id="ABBRID0EC3AE" xlink:type="simple">ss</abbrev></italic>) on spiracular area. Epipleurum with four setae (<italic>dpls1–3</italic> and 1 <italic><abbrev xmlns:xlink="http://www.w3.org/1999/xlink" xlink:title="ventropleural seta" id="ABBRID0EJ3AE" xlink:type="simple">vpls</abbrev></italic>), sternum with two setae (one <italic><abbrev xmlns:xlink="http://www.w3.org/1999/xlink" xlink:title="laterosternal seta" id="ABBRID0EO3AE" xlink:type="simple">lsts</abbrev></italic> and one <italic><abbrev xmlns:xlink="http://www.w3.org/1999/xlink" xlink:title="mediosternal seta" id="ABBRID0ET3AE" xlink:type="simple">msts</abbrev></italic>). Segments I-VIII with unicameral spiracles, others (IX-X) without spiracles. Segment VIII with two folds, setae arranged as on segments I-VII, except for lack of seta <italic><abbrev xmlns:xlink="http://www.w3.org/1999/xlink" xlink:title="prodorsal seta" id="ABBRID0EY3AE" xlink:type="simple">prs</abbrev>.</italic> Segment IX with four setae, two on pleura (one <italic><abbrev xmlns:xlink="http://www.w3.org/1999/xlink" xlink:title="dorsal seta" id="ABBRID0E53AE" xlink:type="simple">ds</abbrev></italic> and one <italic><abbrev xmlns:xlink="http://www.w3.org/1999/xlink" xlink:title="lateral seta" id="ABBRID0ED4AE" xlink:type="simple">ls</abbrev></italic>) and two on sterna (one <italic><abbrev xmlns:xlink="http://www.w3.org/1999/xlink" xlink:title="lateral seta" id="ABBRID0EI4AE" xlink:type="simple">ls</abbrev></italic> and one <italic><abbrev xmlns:xlink="http://www.w3.org/1999/xlink" xlink:title="stipital seta" id="ABBRID0EN4AE" xlink:type="simple">sts</abbrev></italic>). Segment X with two small setae, one on pleura and one on sterna (both <italic><abbrev xmlns:xlink="http://www.w3.org/1999/xlink" xlink:title="terminal seta" id="ABBRID0ES4AE" xlink:type="simple">ts</abbrev></italic>).</p><fig id="F6" position="float" orientation="portrait"><label>Figure 6.</label><caption><p>Mature larva (L<sub>3</sub>), selected segments, lateral view: <italic>as</italic> – alar seta, <italic><abbrev xmlns:xlink="http://www.w3.org/1999/xlink" xlink:title="dorsolateral seta" id="ABBRID0ED5AE" xlink:type="simple">dls</abbrev></italic> – dorsolateral seta, <italic><abbrev xmlns:xlink="http://www.w3.org/1999/xlink" xlink:title="dorsopleural seta" id="ABBRID0EI5AE" xlink:type="simple">dpls</abbrev></italic> – dorsopleural seta, <italic><abbrev xmlns:xlink="http://www.w3.org/1999/xlink" xlink:title="dorsal seta" id="ABBRID0EN5AE" xlink:type="simple">ds</abbrev></italic> – dorsal seta, <italic><abbrev xmlns:xlink="http://www.w3.org/1999/xlink" xlink:title="lateral seta" id="ABBRID0ES5AE" xlink:type="simple">ls</abbrev></italic> – lateral seta, <italic><abbrev xmlns:xlink="http://www.w3.org/1999/xlink" xlink:title="laterosternal seta" id="ABBRID0EX5AE" xlink:type="simple">lsts</abbrev></italic> – laterosternal seta, <italic><abbrev xmlns:xlink="http://www.w3.org/1999/xlink" xlink:title="mediosternal seta" id="ABBRID0E35AE" xlink:type="simple">msts</abbrev></italic> – mediosternal seta, <italic><abbrev xmlns:xlink="http://www.w3.org/1999/xlink" xlink:title="postdorsal seta" id="ABBRID0EB6AE" xlink:type="simple">pds</abbrev></italic> – postdorsal seta, <italic><abbrev xmlns:xlink="http://www.w3.org/1999/xlink" xlink:title="prodorsal seta" id="ABBRID0EG6AE" xlink:type="simple">prs</abbrev></italic> – prodorsal seta, <italic><abbrev xmlns:xlink="http://www.w3.org/1999/xlink" xlink:title="pronotal seta" id="ABBRID0EL6AE" xlink:type="simple">prns</abbrev></italic> – pronotal seta, <italic><abbrev xmlns:xlink="http://www.w3.org/1999/xlink" xlink:title="pleural seta" id="ABBRID0EQ6AE" xlink:type="simple">ps</abbrev></italic> – pleural seta, <italic><abbrev xmlns:xlink="http://www.w3.org/1999/xlink" xlink:title="spiracular seta" id="ABBRID0EV6AE" xlink:type="simple">ss</abbrev></italic> – spiracular seta, <italic><abbrev xmlns:xlink="http://www.w3.org/1999/xlink" xlink:title="sternal seta" id="ABBRID0E16AE" xlink:type="simple">sts</abbrev></italic> – sternal seta, <italic><abbrev xmlns:xlink="http://www.w3.org/1999/xlink" xlink:title="terminal seta" id="ABBRID0EAAAG" xlink:type="simple">ts</abbrev></italic> – terminal seta, <italic><abbrev xmlns:xlink="http://www.w3.org/1999/xlink" xlink:title="ventropleural seta" id="ABBRID0EFAAG" xlink:type="simple">vpls</abbrev></italic> – ventropleural seta.</p></caption><graphic xmlns:xlink="http://www.w3.org/1999/xlink" xlink:href="zookeys-807-029-g006.jpg" position="float" orientation="portrait" xlink:type="simple" id="oo_249971.jpg"/></fig></tp:treatment-sec><tp:treatment-sec sec-type="description" id="SECID0EOAAG"><title>Description of pupa.</title><p>(Figs <xref ref-type="fig" rid="F7">7</xref>–<xref ref-type="fig" rid="F9">9</xref>, Table <xref ref-type="table" rid="T2">2</xref>) <italic>Measurements</italic> (in mm). Body length: 3.32–3.40 (mean 3.35), width (between the apex of mesofemora) 1.90–1.98 (mean 1.92).</p><p><italic>Colouration.</italic> Yellow-brown with distinct chaetotaxy.</p><p><italic>Head</italic> (ventral view): rostrum reaches end of mesothorax, with one short seta (<italic><abbrev xmlns:xlink="http://www.w3.org/1999/xlink" xlink:title="distrirostral seta" id="ABBRID0ELBAG" xlink:type="simple">drs</abbrev></italic>) apically. Head with distinct eyes and one seta (<italic><abbrev xmlns:xlink="http://www.w3.org/1999/xlink" xlink:title="supraorbital seta" id="ABBRID0EQBAG" xlink:type="simple">sos</abbrev></italic>) at their inner edge. Antennae at base of rostrum. Massive. <italic>Thorax</italic>: pronotum wider than long, trapezoid-shaped, with two distinct, highly sclerotised, bare tubercles at anterior margin, with eight long setae: <italic>aps1–2</italic>, <italic>lps1–3</italic>, <italic>dps2</italic>, and <italic>bps1–2</italic> (Figs <xref ref-type="fig" rid="F7">7</xref>–<xref ref-type="fig" rid="F9">9</xref>). Mesonotum longer than metanotum. Latter with two clearly visible scutellar shields posteriorly. Dorsal part of meso- and metanotum with three setae (<italic><abbrev xmlns:xlink="http://www.w3.org/1999/xlink" xlink:title="mesonotal seta" id="ABBRID0EHCAG" xlink:type="simple">msns</abbrev></italic>, <italic><abbrev xmlns:xlink="http://www.w3.org/1999/xlink" xlink:title="metanotal seta" id="ABBRID0EMCAG" xlink:type="simple">mtns</abbrev></italic>) of unequal length located laterally. All femora with one long, thin seta (<italic><abbrev xmlns:xlink="http://www.w3.org/1999/xlink" xlink:title="femoral seta" id="ABBRID0ERCAG" xlink:type="simple">fes</abbrev></italic>) located apically. <italic>Abdomen</italic>: tergites I–VII with four setae in one row slightly beyond midpoint of segment. Longest located near lateral outer margin, on segments I-V below spiracle entrance, on others (VI-VII) centrally. Of three remaining setae, two short – centrally located and third from middle of segment, second from centre somewhat shorter, but clearly shorter than outer seta. Segment VIII with four setae, shortest located medially, longest approx. three times longer than first. Segment IX with one distinct urogomphi, darker, bent back, highly chitinised (pseudocerci – <italic><abbrev xmlns:xlink="http://www.w3.org/1999/xlink" xlink:title="pseudocerci" id="ABBRID0EYCAG" xlink:type="simple">pc</abbrev></italic>) (Figs <xref ref-type="fig" rid="F7">7</xref>, <xref ref-type="fig" rid="F8">8</xref>). Sternites: segments I-VIII with four setae arranged in one row, of similar length except longest pair located medially (Figs <xref ref-type="fig" rid="F7">7</xref>, <xref ref-type="fig" rid="F9">9</xref>). Spiracles on abdominal segments I-V placed laterally, functional. Pleurites (III-VIII) with seta of equal length, slightly shorter and curved on segment VIII, pleurites (I-II) without setae (Figure <xref ref-type="fig" rid="F7">7</xref>).</p><fig id="F7" position="float" orientation="portrait"><label>Figure 7.</label><caption><p>Pupa, lateral view: <italic><abbrev xmlns:xlink="http://www.w3.org/1999/xlink" xlink:title="apical pronotal seta" id="ABBRID0EZDAG" xlink:type="simple">aps</abbrev></italic> – apical pronotal seta, <italic><abbrev xmlns:xlink="http://www.w3.org/1999/xlink" xlink:title="basal pronotal seta" id="ABBRID0E5DAG" xlink:type="simple">bps</abbrev></italic> – basal pronotal seta, <italic><abbrev xmlns:xlink="http://www.w3.org/1999/xlink" xlink:title="discal pronotal seta" id="ABBRID0EDEAG" xlink:type="simple">dps</abbrev></italic> – discal pronotal seta, <italic><abbrev xmlns:xlink="http://www.w3.org/1999/xlink" xlink:title="distrirostral seta" id="ABBRID0EIEAG" xlink:type="simple">drs</abbrev></italic> – distrirostral seta, <italic><abbrev xmlns:xlink="http://www.w3.org/1999/xlink" xlink:title="femoral seta" id="ABBRID0ENEAG" xlink:type="simple">fes</abbrev></italic> – femoral seta, <italic>lps</italic> – lateral pronotal seta, <italic><abbrev xmlns:xlink="http://www.w3.org/1999/xlink" xlink:title="mesonotal seta" id="ABBRID0EUEAG" xlink:type="simple">msns</abbrev></italic> – mesonotal seta, <italic><abbrev xmlns:xlink="http://www.w3.org/1999/xlink" xlink:title="metanotal seta" id="ABBRID0EZEAG" xlink:type="simple">mtns</abbrev></italic> – metanotal seta, <italic><abbrev xmlns:xlink="http://www.w3.org/1999/xlink" xlink:title="postdorsal seta" id="ABBRID0E5EAG" xlink:type="simple">pds</abbrev></italic> – postdorsal seta, <italic><abbrev xmlns:xlink="http://www.w3.org/1999/xlink" xlink:title="pleural seta" id="ABBRID0EDFAG" xlink:type="simple">pls</abbrev></italic> – pleural seta, <italic><abbrev xmlns:xlink="http://www.w3.org/1999/xlink" xlink:title="pseudocerci" id="ABBRID0EIFAG" xlink:type="simple">pc</abbrev></italic> – pseudocerci, <italic><abbrev xmlns:xlink="http://www.w3.org/1999/xlink" xlink:title="supraorbital seta" id="ABBRID0ENFAG" xlink:type="simple">sos</abbrev></italic> – supraorbital seta, <italic><abbrev xmlns:xlink="http://www.w3.org/1999/xlink" xlink:title="spiracle" id="ABBRID0ESFAG" xlink:type="simple">sp</abbrev></italic> – spiracle.</p></caption><graphic xmlns:xlink="http://www.w3.org/1999/xlink" xlink:href="zookeys-807-029-g007.jpg" position="float" orientation="portrait" xlink:type="simple" id="oo_249972.jpg"/></fig><fig id="F8" position="float" orientation="portrait"><label>Figure 8.</label><caption><p>Pupa, dorsal view: <italic><abbrev xmlns:xlink="http://www.w3.org/1999/xlink" xlink:title="apical pronotal seta" id="ABBRID0EEGAG" xlink:type="simple">aps</abbrev></italic> – apical pronotal seta, <italic><abbrev xmlns:xlink="http://www.w3.org/1999/xlink" xlink:title="basal pronotal seta" id="ABBRID0EJGAG" xlink:type="simple">bps</abbrev></italic> – basal pronotal seta, <italic><abbrev xmlns:xlink="http://www.w3.org/1999/xlink" xlink:title="discal pronotal seta" id="ABBRID0EOGAG" xlink:type="simple">dps</abbrev></italic> – discal pronotal seta, <italic><abbrev xmlns:xlink="http://www.w3.org/1999/xlink" xlink:title="femoral seta" id="ABBRID0ETGAG" xlink:type="simple">fes</abbrev></italic> – femoral seta, <italic>lps</italic> – lateral pronotal seta, <italic><abbrev xmlns:xlink="http://www.w3.org/1999/xlink" xlink:title="mesonotal seta" id="ABBRID0E1GAG" xlink:type="simple">msns</abbrev></italic> – mesonotal seta, <italic><abbrev xmlns:xlink="http://www.w3.org/1999/xlink" xlink:title="metanotal seta" id="ABBRID0E6GAG" xlink:type="simple">mtns</abbrev></italic> – metanotal seta, <italic><abbrev xmlns:xlink="http://www.w3.org/1999/xlink" xlink:title="postdorsal seta" id="ABBRID0EEHAG" xlink:type="simple">pds</abbrev></italic> – postdorsal seta, <italic><abbrev xmlns:xlink="http://www.w3.org/1999/xlink" xlink:title="spiracle" id="ABBRID0EJHAG" xlink:type="simple">sp</abbrev></italic> – spiracle,</p></caption><graphic xmlns:xlink="http://www.w3.org/1999/xlink" xlink:href="zookeys-807-029-g008.jpg" position="float" orientation="portrait" xlink:type="simple" id="oo_249973.jpg"/></fig><fig id="F9" position="float" orientation="portrait"><label>Figure 9.</label><caption><p>Pupa, ventral view: <italic><abbrev xmlns:xlink="http://www.w3.org/1999/xlink" xlink:title="apical pronotal seta" id="ABBRID0E2HAG" xlink:type="simple">aps</abbrev></italic> – apical pronotal seta, <italic><abbrev xmlns:xlink="http://www.w3.org/1999/xlink" xlink:title="basal pronotal seta" id="ABBRID0EAIAG" xlink:type="simple">bps</abbrev></italic> – basal pronotal seta, <italic><abbrev xmlns:xlink="http://www.w3.org/1999/xlink" xlink:title="discal pronotal seta" id="ABBRID0EFIAG" xlink:type="simple">dps</abbrev></italic> – discal pronotal seta, <italic><abbrev xmlns:xlink="http://www.w3.org/1999/xlink" xlink:title="distrirostral seta" id="ABBRID0EKIAG" xlink:type="simple">drs</abbrev></italic> – distrirostral seta, <italic><abbrev xmlns:xlink="http://www.w3.org/1999/xlink" xlink:title="femoral seta" id="ABBRID0EPIAG" xlink:type="simple">fes</abbrev></italic> – femoral seta, <italic>lps</italic> – lateral pronotal seta, <italic><abbrev xmlns:xlink="http://www.w3.org/1999/xlink" xlink:title="pseudocerci" id="ABBRID0EWIAG" xlink:type="simple">pc</abbrev></italic> – pseudocerci, <italic><abbrev xmlns:xlink="http://www.w3.org/1999/xlink" xlink:title="supraorbital seta" id="ABBRID0E2IAG" xlink:type="simple">sos</abbrev></italic> – supraorbital seta.</p></caption><graphic xmlns:xlink="http://www.w3.org/1999/xlink" xlink:href="zookeys-807-029-g009.jpg" position="float" orientation="portrait" xlink:type="simple" id="oo_249974.jpg"/></fig><table-wrap id="T2" position="float" orientation="portrait"><label>Table 2.</label><caption><p>Differences of the pupa of <italic><tp:taxon-name><tp:taxon-name-part taxon-name-part-type="genus" reg="Rhinusa">Rhinusa</tp:taxon-name-part><tp:taxon-name-part taxon-name-part-type="species" reg="neta">neta</tp:taxon-name-part></tp:taxon-name></italic> and <italic><tp:taxon-name><tp:taxon-name-part taxon-name-part-type="genus" reg="Rhinusa">R.</tp:taxon-name-part><tp:taxon-name-part taxon-name-part-type="species" reg="bipustulata">bipustulata</tp:taxon-name-part></tp:taxon-name></italic> based on the publications of <xref ref-type="bibr" rid="B28">Scherf 1964</xref>, <xref ref-type="bibr" rid="B1">Anderson 1973</xref>, <xref ref-type="bibr" rid="B12">Gosik 2010a</xref>, and on personal research.</p></caption><table id="TID0EMSAE" rules="all"><tbody><tr><th rowspan="1" colspan="1"/><th rowspan="1" colspan="1">
                    <italic><tp:taxon-name>
                        <tp:taxon-name-part taxon-name-part-type="genus" reg="Rhinusa">Rhinusa</tp:taxon-name-part>
                        <tp:taxon-name-part taxon-name-part-type="species" reg="neta">neta</tp:taxon-name-part>
                      </tp:taxon-name></italic>
                  </th><th rowspan="1" colspan="1">
                    <italic><tp:taxon-name>
                        <tp:taxon-name-part taxon-name-part-type="genus" reg="Rhinusa">Rhinusa</tp:taxon-name-part>
                        <tp:taxon-name-part taxon-name-part-type="species" reg="bipustulata">bipustulata</tp:taxon-name-part>
                      </tp:taxon-name></italic>
                  </th></tr><tr><td rowspan="1" colspan="1">Body</td><td rowspan="1" colspan="1">length 3.35 mm (mean), width (between the apex of mesofemora)1.92 mm (mean), yellow-brown</td><td rowspan="1" colspan="1">length 2.9–5.0 mm, width (between the apex of mesofemora) 1.50–2.60 mm, white or yellowish</td></tr><tr><td rowspan="1" colspan="1">Head</td><td rowspan="1" colspan="1">rostrum with 1 seta (<italic><abbrev xmlns:xlink="http://www.w3.org/1999/xlink" xlink:title="distrirostral seta" id="ABBRID0EIMAG" xlink:type="simple">drs</abbrev></italic>), head with 1 seta (<italic><abbrev xmlns:xlink="http://www.w3.org/1999/xlink" xlink:title="supraorbital seta" id="ABBRID0ENMAG" xlink:type="simple">sos</abbrev></italic>)</td><td rowspan="1" colspan="1">rostrum with 3 setae – 2 <italic><abbrev xmlns:xlink="http://www.w3.org/1999/xlink" xlink:title="distrirostral seta" id="ABBRID0EWMAG" xlink:type="simple">drs</abbrev></italic>, 1 <italic><abbrev xmlns:xlink="http://www.w3.org/1999/xlink" xlink:title="epicranial suture" id="ABBRID0E2MAG" xlink:type="simple">es</abbrev></italic>, head with 2 setae (<italic>brs</italic>)</td></tr><tr><td rowspan="1" colspan="1">Thorax</td><td rowspan="1" colspan="1">pronotum: 8 setae: 2 <italic><abbrev xmlns:xlink="http://www.w3.org/1999/xlink" xlink:title="apical pronotal seta" id="ABBRID0EKNAG" xlink:type="simple">aps</abbrev></italic>, 3 <italic>lps</italic>, 2 <italic><abbrev xmlns:xlink="http://www.w3.org/1999/xlink" xlink:title="basal pronotal seta" id="ABBRID0ERNAG" xlink:type="simple">bps</abbrev></italic>, 1 <italic><abbrev xmlns:xlink="http://www.w3.org/1999/xlink" xlink:title="discal pronotal seta" id="ABBRID0EWNAG" xlink:type="simple">dps</abbrev></italic>, all femora with 1 long seta (<italic><abbrev xmlns:xlink="http://www.w3.org/1999/xlink" xlink:title="femoral seta" id="ABBRID0E2NAG" xlink:type="simple">fes</abbrev></italic>)</td><td rowspan="1" colspan="1">pronotum: 9 setae: 2 <italic><abbrev xmlns:xlink="http://www.w3.org/1999/xlink" xlink:title="apical pronotal seta" id="ABBRID0EEOAG" xlink:type="simple">aps</abbrev></italic>, 3 <italic>lps</italic>, 2 <italic><abbrev xmlns:xlink="http://www.w3.org/1999/xlink" xlink:title="basal pronotal seta" id="ABBRID0ELOAG" xlink:type="simple">bps</abbrev></italic>, 2 <italic><abbrev xmlns:xlink="http://www.w3.org/1999/xlink" xlink:title="discal pronotal seta" id="ABBRID0EQOAG" xlink:type="simple">dps</abbrev></italic>, all femora with 2 long setae (<italic><abbrev xmlns:xlink="http://www.w3.org/1999/xlink" xlink:title="femoral seta" id="ABBRID0EVOAG" xlink:type="simple">fes</abbrev></italic>)</td></tr><tr><td rowspan="5" colspan="1">Abdomen</td><td rowspan="1" colspan="1">dorsal part of segments I–VIII with 4 setae of unequal length in one row and 2 of setae located laterally on pleural area III–VIII</td><td rowspan="1" colspan="1">dorsal part of segments I–VIII with 4 setae of unequal length in one group (3) and 1 seta located laterally and 1 seta on pleural area I–VIII</td></tr><tr><td rowspan="1" colspan="1">ventral part of segments I–VIII with 4 of setae, of which 1 medial is longer and 3 shorter, arranged in row</td><td rowspan="1" colspan="1">ventral part of segments I–VII with 5 short setae distributed in regular lines</td></tr><tr><td rowspan="1" colspan="1">abdominal segment VIII with 4 setae of unequal length located dorsally, 1 lateral slightly shorter and 4 short setae located ventrally in regular line</td><td rowspan="1" colspan="1">abdominal segment VIII with 2 microsetae located dorsally and 2 short, thin setae located ventrally</td></tr><tr><td rowspan="1" colspan="1">abdominal segment IX without setae</td><td rowspan="1" colspan="1">abdominal segment IX with 3 microsetae located ventrally</td></tr><tr><td rowspan="1" colspan="1">pseudocerci (urogomphi) longer, clearly visible</td><td rowspan="1" colspan="1">pseudocerci (urogomphi) very short, poorly visible</td></tr></tbody></table></table-wrap></tp:treatment-sec><tp:treatment-sec sec-type="Biological information" id="SECID0E6PAG"><title>Biological information.</title><p>After overwintering, adults emerge in May and June, depending on weather conditions in the year (<xref ref-type="bibr" rid="B4">Burakowski et al. 1997</xref>; <xref ref-type="bibr" rid="B40">Wilson et. al 2005</xref>). Initially, they feed on the vegetative parts of plants, and after the inflorescence has been formed they feed on the generative parts. After copulation, the females lays eggs into channels bored in the seed capsules and then uses excrement to seal the hole. One or two larvae were usually observed in one seed capsule. Approximately 10–12 days after eggs were laid eggs in the laboratory, L<sub>1</sub> larvae appeared, which fed on the seeds without causing them to swell. The full larval stage lasted on average 29 days, followed by pupation. This stage lasted approximately 18 days. The full development cycle of the beetle in laboratory conditions averaged 58 days. Some larvae died in the seed capsules, having been attacked by parasitic hymenopterans of the superfamily <tp:taxon-name><tp:taxon-name-part taxon-name-part-type="superfamily">Chalcidoidea</tp:taxon-name-part></tp:taxon-name>, with parasitism reaching 20%. Species complete one generation per year and the new generation of adults emerge in August and September.</p></tp:treatment-sec><ref-list><ref id="B28"><mixed-citation xmlns:xlink="http://www.w3.org/1999/xlink" xlink:type="simple"><person-group><name name-style="western"><surname>Scherf</surname><given-names>H</given-names></name></person-group> (<year>1964</year>) <source>Die Entwicklungsstadien der mitteleuropäischen Curculioniden (Morphologie, Bionomie, Ökologie).</source><publisher-name>Verlag Waldemar Kramer</publisher-name>, <publisher-loc>Frankfurt am Main</publisher-loc>, <size units="page">336 pp</size>.</mixed-citation></ref><ref id="B1"><mixed-citation xmlns:xlink="http://www.w3.org/1999/xlink" xlink:type="simple"><person-group><name name-style="western"><surname>Anderson</surname><given-names>DM</given-names></name></person-group> (<year>1973</year>) <article-title>Keys to larvae and pupae of the <tp:taxon-name><tp:taxon-name-part taxon-name-part-type="subfamily">Gymnetrinae</tp:taxon-name-part></tp:taxon-name> of America north of Mexico (<tp:taxon-name><tp:taxon-name-part taxon-name-part-type="order">Coleoptera</tp:taxon-name-part></tp:taxon-name>: <tp:taxon-name><tp:taxon-name-part taxon-name-part-type="family">Curculionidae</tp:taxon-name-part></tp:taxon-name>).</article-title><source>Proceedings of the Entomological Society of Washington</source><volume>75</volume>: <fpage>133</fpage>–<lpage>140</lpage>.</mixed-citation></ref><ref id="B12"><mixed-citation xmlns:xlink="http://www.w3.org/1999/xlink" xlink:type="simple"><person-group><name name-style="western"><surname>Gosik</surname><given-names>R</given-names></name></person-group> (<year>2010a</year>) <article-title>Morphology of the mature larva and pupa of <italic><tp:taxon-name><tp:taxon-name-part taxon-name-part-type="genus">Rhinusa</tp:taxon-name-part><tp:taxon-name-part taxon-name-part-type="species">bipustulata</tp:taxon-name-part></tp:taxon-name></italic> (Rossi, 1792) (<tp:taxon-name><tp:taxon-name-part taxon-name-part-type="order">Coleoptera</tp:taxon-name-part></tp:taxon-name>: <tp:taxon-name><tp:taxon-name-part taxon-name-part-type="family">Curculionidae</tp:taxon-name-part></tp:taxon-name>) with some remarks on its biology.</article-title><source>Baltic Journal of Coleopterology</source><volume>10</volume>(<issue>2</issue>): <fpage>185</fpage>–<lpage>195</lpage>.</mixed-citation></ref><ref id="B4"><mixed-citation xmlns:xlink="http://www.w3.org/1999/xlink" xlink:type="simple"><person-group><name name-style="western"><surname>Burakowski</surname><given-names>B</given-names></name><name name-style="western"><surname>Mroczkowski</surname><given-names>M</given-names></name><name name-style="western"><surname>Stefańska</surname><given-names>J</given-names></name></person-group> (<year>1997</year>) Katalog Fauny Polski. Cz. XXIII, T. 21. Chrząszcze (<tp:taxon-name><tp:taxon-name-part taxon-name-part-type="order">Coleoptera</tp:taxon-name-part></tp:taxon-name>). Ryjkowce – <tp:taxon-name><tp:taxon-name-part taxon-name-part-type="family">Curculionidae</tp:taxon-name-part></tp:taxon-name>. Cz. 3. Wydawnictwo Muzeum I Instytutu Zoologii PAN, Warszawa, 1–307.</mixed-citation></ref><ref id="B40"><mixed-citation xmlns:xlink="http://www.w3.org/1999/xlink" xlink:type="simple"><person-group><name name-style="western"><surname>Wilson</surname><given-names>LM</given-names></name><name name-style="western"><surname>Sing</surname><given-names>SE</given-names></name><name name-style="western"><surname>Piper</surname><given-names>GL</given-names></name><name name-style="western"><surname>Hansen</surname><given-names>RW</given-names></name><name name-style="western"><surname>De Clerck-Floate</surname><given-names>R</given-names></name><name name-style="western"><surname>MacKinnon</surname><given-names>DK</given-names></name><name name-style="western"><surname>Randall</surname><given-names>CB</given-names></name></person-group> (<year>2005</year>) <source>Biology and Biological Control of Dalmatian and Yellow Toadflax.</source><publisher-name>USDA Forest Service</publisher-name>, <publisher-loc>Forest Health Enterprise Technology Team, FHTET-2005-13, Morgantown, VA</publisher-loc>, <size units="page">116 pp</size>.</mixed-citation></ref></ref-list></tp:taxon-treatment>
